# Supplementary material for: Cross-Link Guided Molecular Modeling with ROSETTA
Source: PLoS One. 2013 Sep 17;8(9):e73411. doi: 10.1371/journal.pone.0073411 (PMC3775805; doi:10.1371/journal.pone.0073411)
Supplement: Text S2 — Checklist for Cross-Link guided Protein-Protein Docking Demo. (TXT) [file pone.0073411.s008.txt]

S2: Checklist for Cross-Link guided Protein-Protein Docking Demo
------------------------------------------------------------

- Does the demo contain following directories and files:
	- inputs:
	- example_outputs
	- scripts
	- README.txt 
- Does the README.txt file has a section on following topics:
    	- General description of the application and it’s purpose.
	- Algorithm of the application.
	- Input files
	- Optional tools
- Is the README file comprehensive:
- Does the demo application run without errors:


A1. Yes.
A2. Yes.
A3. Yes, very much so.
A4. Yes.
